# Supplementary material for: Diffusion MRI Fiber Tractography and Benzodiazepine SPECT Imaging for Assessing Neural Damage to the Language Centers in an Elderly Patient after Successful Reperfusion Therapy
Source: Geriatrics (Basel). 2024 Mar 1;9(2):30. doi: 10.3390/geriatrics9020030 (PMC10961802; doi:10.3390/geriatrics9020030)
Supplement: Supplementary file 1 [file geriatrics-09-00030-s001.zip]

Archive with 2 entries (2 files):
- Supplementary Figures S1-S2.pdf
- Table S1.pdf
